# Supplementary material for: Cross-Sectional Analysis of Family Factors Associated with Lifestyle Habits in a Sample of Italian Primary School Children: The I-MOVE Project
Source: Int J Environ Res Public Health. 2023 Feb 27;20(5):4240. doi: 10.3390/ijerph20054240 (PMC10002146; doi:10.3390/ijerph20054240)
Supplement: Supplementary file 1 [file ijerph-20-04240-s001.zip]

Archive with 1 entries (1 files):
- ijerph-2218373-supplementary.pdf
